# Supplementary material for: Translation of Pharmacodynamic Biomarkers of Antibiotic Efficacy in Specific Populations to Optimize Doses
Source: Antibiotics (Basel). 2021 Nov 9;10(11):1368. doi: 10.3390/antibiotics10111368 (PMC8614818; doi:10.3390/antibiotics10111368)
Supplement: Supplementary file 1 [file antibiotics-10-01368-s001.zip]

Archive with 1 entries (1 files):
- antibiotics-1422316-supplementary.pdf
